# Supplementary material for: Differential Gene Expression of Innate Immune Response Genes Consequent to Solenopsis invicta Virus-3 Infection
Source: Genes (Basel). 2023 Jan 10;14(1):188. doi: 10.3390/genes14010188 (PMC9859397; doi:10.3390/genes14010188)
Supplement: Supplementary file 1 [file genes-14-00188-s001.zip]

Archive with 1 entries (1 files):
- Supplemental table 1-Differential gene expression of innate immune response genes consequent to Solenopsis invicta Virus-3 infection..xlsx
