# Supplementary material for: Differential Gene Expression of Innate Immune Response Genes Consequent to Solenopsis invicta Virus-3 Infection
Source: Genes (Basel). 2023 Jan 10;14(1):188. doi: 10.3390/genes14010188 (PMC9859397; doi:10.3390/genes14010188)
Supplement: Supplementary file 1 [file genes-14-00188-s001.zip › Supplemental table 1-Differential gene expression of innate immune response genes consequent to Solenopsis invicta Virus-3 infection..xlsx]

## Sheet: Table S1
Immune response genes upregulated in infected colonies
GO Classification	GO Term Number	GO Functional Classification (L4)	Number of Genes	Gene Identification Number (Probe)
positive regulation of biological process	GO:0002684	positive regulation of immune system process	1	105202706
regulation of immune system process	GO:0002684	positive regulation of immune system process	1	105202706
regulation of immune system process	GO:0050776	regulation of immune response	1	105202706
regulation of response to stimulus	GO:0050776	regulation of immune response	1	105202706
positive regulation of immune system process	GO:0050778	positive regulation of immune response	1	105202706
positive regulation of response to stimulus	GO:0050778	positive regulation of immune response	1	105202706
positive regulation of response to stimulus	GO:0031349	positive regulation of defense response	1	105202706
immune response	GO:0050778	positive regulation of immune response	1	105202706
immune response	GO:0050776	regulation of immune response	1	105202706
immune response	GO:0045087	innate immune response	1	105202706
regulation of immune system process	GO:0050776	regulation of immune response	1	105202706
regulation of immune system process	GO:0002684	positive regulation of immune system process	1	105202706
positive regulation of immune system process	GO:0050778	positive regulation of immune response	1	105202706
immune response	GO:0050778	positive regulation of immune response	1	105202706
immune response	GO:0050776	regulation of immune response	1	105202706
immune response	GO:0045087	innate immune response	1	105202706
cellular response to stimulus	GO:0031668	cellular response to extracellular stimulus/cellular damage	1	105196550
cellular response to stimulus (1)	GO:0007165	signal transduction	92	105198321, 105199581, 105194450, 105195391, 105196014, 105195224, 105202369_2, 105199182, 105205554, 105208166, 105193099, 105195599, 105203085, 105200319, 105204551_2, 105203546, 105195608, 105199035, 105195543, 105203745, 105200877, 105193650, 105199646_1, 105205797, 105200539, 105195254, 105207541, 105204531_1, 105200285, 105194478_1, 105194927_1, 105205995, 105193834, 105200069, 105201348, 10…
cellular response to stimulus (2)	GO:0007165	signal transduction	92	105199537, 105194906, 120358709, 105196189_2, 105204650, 105204628, 105194591, 105207891_1, 105207607_2, 105193549_3, 105205353, 105207421, 105197359_1, 105202925, 105203761, 113004247_2, 105200376, 105205237, 105204609, 105194275, 105204865, 105201947_1, 105199776, 105204794, 120358679, 105197085_2, 105195358, 105199818_2, 105195979, 105202416_2, 105193498, 105201579_1, 105195539, 105205632, 105…
cellular response to stimulus (3)	GO:0007165	signal transduction	92	105202715, 105199190, 105196972_2, 105201068, 105199174, 105197397, 105195470, 105204371, 105201414_2, 105200206_1, 105198091, 105198309_2, 105196015, 105208160, 105202056, 105193451_2, 105201420, 105196716, 105202297, 105201154, 105203508, 105194339, 105200551, 105202310_1, 105200002_2, 105193060, 105204875, 105203919, 120358710, 105196463, 105195815, 105194704_3, 105196712, 105203645, 105201649…
cellular response to stimulus (4)	GO:0007165	signal transduction	92	105203846, 105201338, 105194051, 105197726, 105207507_2, 105200046, 105203641, 105200052, 105202290, 105197486_2, 105194462, 105205688_1, 105203747, 105195236, 105194954_2, 105198643, 105202828, 105199680, 105198818_1, 105203758_2, 105204568, 105199739_1, 105202616_1, 105203499_1, 105193015, 105207977, 120358681_1, 105195763_2, 105195857, 105195973, 105199347, 105203750, 105208093, 105202330, 105…
cellular response to stimulus	GO:0070887	cellular response to chemical stimulus	25	105202057,105197397,105195757,105198191,105197085_2,105199343,105202416_2,105201771,105200537,105194954_2,105193574_2,105201129,105197715,105195857,105201637_1,105193203,105196014,105201903_2,105194704_3,105195230,105196712,105207607_2,105201579_1,105197623,105206008
regulation of response to stimulus	GO:0050776	regulation of immune response	1	105202706
regulation of response to stimulus	GO:0080134	regulation of response to stress	2	105202334, 105202000
regulation of response to stimulus	GO:0009966	regulation of signal transduction	50	105193498, 105194314, 105196759, 105202531, 105208068, 105198556, 105195641, 105202616_1, 105207818_1, 105205797, 105193353, 105196605, 105202923, 105197858_2, 105193747, 105198321, 105195391, 105197715, 105205518, 105200529_1, 105200461, 105197869_2, 105201419_2, 105201207, 105195045, 105200551, 105205641, 105199633, 105206008, 105194198, 105201338, 105197359_1, 105195785, 105202056, 105197542, …
regulation of response to stimulus	GO:0048585	negative regulation of response to stimulus	2	105206008, 105201922_1
response to chemical	GO:0042493	response to drug	1	105194380_2
response to chemical	GO:0010033	response to organic substance	27	105206008, 105197623, 105207607_2, 105201579_1, 105196712, 105195230, 105194704_3, 105200539, 105201903_2, 105196014, 105200069, 105193203, 105201637_1, 105195857, 105197715, 105201129, 105193574_2, 105194954_2, 105200537, 105199343, 105202416_2, 105201771, 105197085_2, 105198191, 105197397, 105195757, 105202057
response to stress	GO:0009611	response to wounding	1	105194162
response to stress	GO:0033554	cellular response to stress	58	120357337, 105202461, 105206659, 105196215, 105200868, 105196003, 120357329, 105199293, 105192994, 105196550, 105194552, 105198303, 105198875, 105195096, 105200024, 113005939, 120359333, 105205785, 105207712, 105192879, 105201395, 105195727, 120359099, 113005309, 105199660, 105202417, 105193542, 105207996, 105198665, 105196837, 105202260, 113005535, 105198617, 105201008, 105195569, 105204033, 105…
response to stress	GO:0006979	response to oxidative stress	1	105202334
response to stress	GO:0042594	response to starvation	1	105196550
response to stress	GO:0006952	defense response	1	105202706
response to stress	GO:0035966	response to topologically incorrect protein	1	105201771
response to stress	GO:0080134	regulation of response to stress	2	105202334, 105202000
positive regulation of response to stimulus	GO:0050778	positive regulation of immune response	1	105202706
positive regulation of response to stimulus	GO:0031349	positive regulation of defense response	1	105202706
response to external stimulus	GO:0009991	response to extracellular stimulus	1	105196550
response to external stimulus	GO:0071496	cellular response to external stimulus	1	105196550
regulation of biological process	GO:0002682	regulation of immune system process	1	105202706
regulation of biological process	GO:0002684	positive regulation of immune system process	1	105202706
regulation of biological process	GO:0002684	positive regulation of immune system process	1	105202706
regulation of biological process	GO:0050776	regulation of immune response	1	105202706
regulation of biological process	GO:0050776	regulation of immune response	1	105202706
positive regulation of biological process	GO:0050778	positive regulation of immune response	1	105202706
positive regulation of biological process	GO:0050778	positive regulation of immune response	1	105202706
positive regulation of biological process	GO:0031349	positive regulation of defense response	1	105202706
immune system process	GO:0050778	positive regulation of immune response	1	105202706
immune system process	GO:0050776	regulation of immune response	1	105202706
immune system process	GO:0045087	innate immune response	1	105202706
immune system process	GO:0050776	regulation of immune response	1	105202706
immune system process	GO:0002684	positive regulation of immune system process	1	105202706
immune system process	GO:0050778	positive regulation of immune response	1	105202706
response to stimulus	GO:0050778	positive regulation of immune response	1	105202706
response to stimulus	GO:0050776	regulation of immune response	1	105202706
response to stimulus	GO:0045087	innate immune response	1	105202706
response to stimulus	GO:0050776	regulation of immune response	1	105202706
response to stimulus	GO:0080134	regulation of response to stress	2	105202334, 105202000
response to stimulus	GO:0009611	response to wounding	1	105194162
response to stimulus	GO:0033554	cellular response to stress	58	120357337,105202461,105206659,105196215,105200868,105196003,120357329,105199293,105192994,105196550,105194552,105198303,105198875,105195096,105200024,113005939,120359333,105205785,105207712,105192879,105201395,105195727,120359099,113005309,105199660,105202417,105193542,105207996,105198665,105196837,105202260,113005535,105198617,105201008,105195569,105204033,105207825,105195271_1,105203651,1051963…
biological regulation	GO:0002682	regulation of immune system process	1	105202706
